# Supplementary material for: Glutamine metabolism-related genes predict prognosis and reshape tumor microenvironment immune characteristics in diffuse gliomas
Source: Front Neurol. 2023 Mar 10;14:1104738. doi: 10.3389/fneur.2023.1104738 (PMC10036600; doi:10.3389/fneur.2023.1104738)
Supplement: Supplementary Table 1 — Glutamine metabolism-related pathway acquired from MSigDB. MSigDB, molecular signature database. [file Data_Sheet_1.CSV]

Pathway	No.Genes
Total (Unique Genes)	106
Glutamine family amino acid metabolic process	75
Glutamine family amino acid catabolic process	27
Glutamine metabolic process	23
Glutamine family amino acid biosynthetic process	17
Glutamate and glutamine metabolism	14
Carbon nitrogen ligase activity with glutamine as amido n donor	10
Glutamine transport	9
Protein glutamine gamma glutamyltransferase activity	9
L glutamine transmembrane transporter activity	8
Regulation of glutamine family amino acid metabolic process	8
Peptidyl glutamine methylation	6
